# Supplementary material for: Green Synthesis of Zwitterionic–Cyclodextrin Hybrid Polymer for Efficient Extraction of Polypeptides: Combination of Instrumental Analysis and DFT Calculation
Source: Polymers (Basel). 2025 Sep 18;17(18):2524. doi: 10.3390/polym17182524 (PMC12473841; doi:10.3390/polym17182524)
Supplement: Supplementary file 1 [file polymers-17-02524-s001.zip]

Archive with 1 entries (1 files):
- polymers-3838441-Supplementary Materials.pdf
